# Supplementary material for: Lions & sea lions & bears, oh my: utilizing museum specimens to study the ossification sequence of carnivoran taxa
Source: BMC Zool. 2024 Apr 29;9:10. doi: 10.1186/s40850-024-00201-3 (PMC11057098; doi:10.1186/s40850-024-00201-3)
Supplement: Supplementary file 1 — Supplementary Material 1 [file 40850_2024_201_MOESM1_ESM.xls]

## Sheet: S1 MCZ Specimens
Specimen ID	Species	Common Name	Embryos for ID	MCZBase Link	Tif Stack Link	Mesh Link	Scan Date	Scanner	Pixel Size (um)	Filter	Voltage (kV)	Current (uA)	Exposure (ms)	Rotation Step (deg)	Frame Avg	Oversize?
MCZ:Mamm:56777	Panthera leo	Lion	1	https://mczbase.mcz.harvard.edu/guid/MCZ:Mamm:56777	https://www.morphosource.org/concern/media/000545100	https://www.morphosource.org/concern/media/000545483	2023-05-03	SkyScan1273	49.4993	No Filter	70	300	275	0.25	4	No
MCZ:Mamm:64635	Herpestes javanicus	Small Indian mongoose	1	https://mczbase.mcz.harvard.edu/guid/MCZ:Mamm:64635	https://www.morphosource.org/concern/media/000546814	https://www.morphosource.org/concern/media/000546961	2023-05-29	SkyScan1273	45.0014	No Filter	70	300	273	0.25	4	No
MCZ:Mamm:14958	Ursus arctos arctos	Eurasian brown bear	1	https://mczbase.mcz.harvard.edu/guid/MCZ:Mamm:14958	https://www.morphosource.org/concern/media/000546306	https://www.morphosource.org/concern/media/000546555	2023-06-13	SkyScan1273	51.652	No Filter	70	300	273	0.25	3	Yes, 2x
MCZ:Mamm:45565	Viverricula indica	Small Indian civet	4	https://mczbase.mcz.harvard.edu/guid/MCZ:Mamm:45565	https://www.morphosource.org/concern/media/000546560	https://www.morphosource.org/concern/media/000546564	2023-06-13	SkyScan1273	38.9997	No Filter	70	300	272	0.25	3	No
MCZ:Mamm:64708	Urocyon cinereoargenteus	Gray fox	1	https://mczbase.mcz.harvard.edu/guid/MCZ:Mamm:64708	https://www.morphosource.org/concern/media/000546807	https://www.morphosource.org/concern/media/000546958	2023-06-20	SkyScan1273	51.652	No Filter	70	300	273	0.25	4	No
MCZ:Mamm:45786	Viverricula indica	Small Indian civet	1	https://mczbase.mcz.harvard.edu/guid/MCZ:Mamm:45786	https://www.morphosource.org/concern/media/000546751	https://www.morphosource.org/concern/media/000546754	2023-06-27	SkyScan1273	51.652	No Filter	70	300	273	0.25	3	Yes, 2x
MCZ:Mamm:56920	Eumetopias jubata	Steller sea lion	1	https://mczbase.mcz.harvard.edu/guid/MCZ:Mamm:56920	https://www.morphosource.org/concern/media/000546768	https://www.morphosource.org/concern/media/000546771	2023-06-20	SkyScan1273	51.652	No Filter	70	300	273	0.25	3	No
MCZ:Mamm:56934	Eumetopias jubata	Steller sea lion	1	https://mczbase.mcz.harvard.edu/guid/MCZ:Mamm:56934	https://www.morphosource.org/concern/media/000546776	https://www.morphosource.org/concern/media/000546779	2023-06-20	SkyScan1273	47.0019	No Filter	70	300	273	0.25	3	No
MCZ:Mamm:56935	Eumetopias jubata	Steller sea lion	1	https://mczbase.mcz.harvard.edu/guid/MCZ:Mamm:56935	https://www.morphosource.org/concern/media/000547733	https://www.morphosource.org/concern/media/000547766	2023-06-20	SkyScan1273	51.652	No Filter	70	300	273	0.25	4	No
MCZ:Mamm:56936	Eumetopias jubata	Steller sea lion	1	https://mczbase.mcz.harvard.edu/guid/MCZ:Mamm:56936	https://www.morphosource.org/concern/media/000546784	https://www.morphosource.org/concern/media/000546787	2023-06-20	SkyScan1273	47.0019	No Filter	70	300	273	0.25	3	No
MCZ:Mamm:56937	Eumetopias jubata	Steller sea lion	1	https://mczbase.mcz.harvard.edu/guid/MCZ:Mamm:56937	https://www.morphosource.org/concern/media/000547737	https://www.morphosource.org/concern/media/000547769	2023-06-20	SkyScan1273	51.652	No Filter	70	300	273	0.25	4	No
MCZ:Mamm:56776	Eumetopias jubata	Steller sea lion	1	https://mczbase.mcz.harvard.edu/guid/MCZ:Mamm:56776	https://www.morphosource.org/concern/media/000546760	https://www.morphosource.org/concern/media/000546763	2023-06-06	SkyScan1273	51.652	No Filter	70	300	272	0.25	3	Yes, 2x

## Sheet: S2 Coding of New Specimens
SPECIMEN ID	MCZ:Mamm:45565 (Small Indian civet)	MCZ:Mamm:45786 (Small Indian civet)	MCZ:Mamm:56776 (Steller Sea Lion)	MCZ:Mamm:56920 (Steller Sea Lion)	MCZ:Mamm:56934 (Steller Sea Lion)	MCZ:Mamm:56935 (Steller Sea Lion)	MCZ:Mamm:56936 (Steller Sea Lion)	MCZ:Mamm:56937 (Steller Sea Lion)	MCZ:Mamm:64708 (Gray fox)	MCZ:Mamm:14958 (Eurasian brown bear)	MCZ:Mamm:56777 (Lion)	MCZ:Mamm:64635 (Small Indian Mongoose)
Premaxilla	1	1	1	1	1	1	1	1	1	1	1	1
Maxilla	1	1	1	1	1	1	1	1	1	1	1	1
Dentary	1	1	1	1	1	1	1	1	1	1	1	1
Frontal	1	1	1	1	1	1	1	1	1	1	1	1
Nasal	1	1	1	1	0	0	0.5	0	1	1	1	1
Jugal	1	1	1	1	1	1	1	1	1	1	1	1
Lacrimal	1	1	0	0	0	0	0	0	1	1	1	1
Parietal	1	1	1	1	1	1	1	1	1	1	1	1
Squamosal	1	1	1	1	1	1	1	1	1	1	1	1
Vomer	1	1	1	1	1	1	1	1	1	1	1	1
Palatine	1	1	1	1	1	1	1	1	1	1	1	1
Orbitosphenoid	1	1	1	1	1	1	1	1	1	1	1	1
Basisphenoid	1	1	1	1	1	1	1	1	1	1	1	1
Pterygoid	1	1	1	1	1	1	1	1	1	1	1	1
Alisphenoid	1	1	1	1	1	1	1	1	1	1	1	1
Basioccipital	1	1	1	1	1	1	1	1	1	1	1	1
Supraoccipital	1	1	1	1	1	1	1	1	1	1	1	1
Exoccipital	1	1	1	1	1	1	1	1	1	1	1	1
Ectotympanic	1	1	1	1	1	1	1	1	1	1	1	1
Goniale	1	1	1	1	1	1	1	1	1	1	1	1
Petrosal	1	1	0	0	0	0	0	0	0	1	0	0
Clavicle	1	1	NA	NA	NA	NA	NA	NA	1	NA	1	1
Humerus	1	1	1	1	1	1	1	1	1	1	1	1
Ribs	1	1	1	1	1	1	1	1	1	1	1	1
Femur	1	1	1	1	1	1	1	1	1	1	1	1
Radius	1	1	1	1	1	1	1	1	1	1	1	1
Ulna	1	1	1	1	1	1	1	1	1	1	1	1
Scapula	1	1	1	1	1	1	1	1	1	1	1	1
Cervical vertebrae	1	1	1	1	1	1	1	1	1	1	1	1
Thoracic vertebrae	1	1	1	1	1	1	1	1	1	1	1	1
Tibia	1	1	1	1	1	1	1	1	1	1	1	1
Fibula	1	1	1	1	1	1	1	1	1	1	1	1
Lumbar vertebrae	1	1	1	1	1	1	1	1	1	1	1	1
Sacral vertebrae	1	1	1	1	1	1	0.5	1	1	1	1	1
Caudal vertebrae	1	1	1	1	1	1	0	1	1	1	1	1
Ilium	1	1	1	1	1	1	1	1	1	1	1	1
Manual phalanges	1	1	1	1	0.5	0	0	0.5	1	1	1	1
Pedal phalanges	1	1	1	1	0	1	0	1	1	1	1	1
Ischium	1	1	1	1	1	1	0	1	0.5	1	1	1
Pubis	1	1	1	1	1	0	0	0	0	1	0	0
Metacarpals	1	1	1	1	1	1	0	1	1	1	1	1
Metatarsals	1	1	1	1	1	1	0	1	1	1	1	1
Tarsals	1	1	0	0	0	0	0	0	0	0.5	0	0.5
Carpals	0	0	0	0	0	0	0	0	0	0	0	0
Sternum	1	1	1	1	1	1	0	1	1	1	0	1

## Sheet: S3 Cranial Matrix
Species	Cryptotis parva	Talpa europaea	Manis javanica	Viverricula indica	Herpestes javanicus	Felis catus	Panthera leo	Urocyon cinereoargenteus	Canis familiaris	Mustela sp.	Eumetopias jubatus	Phoca sp.	Ursus arctos	Bos taurus	Sus scrofa	Rousettus aegyptiacus	Myotis myotis
Source	Koyabu et al. [1]	Koyabu et al. [1]	Koyabu et al. [1]	This study	This study	Boyd [2]; Boyd [3]	This study	This study	Evans & de Lahunta [4] and references therein	Koyabu et al. [1]	This study; Koyabu et al. [1] & references therein	Koyabu et al. [1]	This study	Koyabu et al. [1]	Koyabu et al. [1] & references therein	Koyabu et al. [1] & references therein	Koyabu et al. [1] & references therein
Premaxilla	1	1	1	1	1	1	1	1	2	1	1	2	1	3	2	3	2
Maxilla	1	1	1	1	1	1	1	1	1	1	1	1	1	1	4	2	1
Dentary	1	1	NA	1	1	1	1	1	1	1	1	1	1	1	1	1	1
Frontal	2	1	1	1	1	1	1	1	1	1	1	2	1	2	3	2	2
Nasal	4	2	NA	1	1	3	1	1	2	1	2	4	1	4	6	3	5
Jugal	NA	2	1	1	1	1	1	1	2	1	1	4	1	3	3	2	5
Lacrimal	6	4	NA	1	1	3	1	1	3	1	NA	6	1	3	6	3	NA
Parietal	3	1	2	1	1	3	1	1	2	1	1	2	1	4	5	2	2
Squamosal	5	2	2	1	1	3	1	1	3	1	1	3	1	3	6	1	2
Vomer	2	1	NA	1	1	3	1	1	5	1	1	5	1	3	NA	NA	5
Palatine	2	1	NA	1	1	2	1	1	2	1	1	2	1	3	NA	3	5
Orbitosphenoid	10	6	NA	1	1	6	1	1	7	2	1	6	1	5	9	7	10
Basisphenoid	8	4	4	1	1	7	1	1	4	1	1	6	1	7	NA	5	7
Pterygoid	3	2	NA	1	1	3	1	1	3	1	1	3	1	3	NA	4	3
Alisphenoid	9	7	3	1	1	5	1	1	4	1	1	6	1	5	10	5	7
Basioccipital	6	2	3	1	1	4	1	1	6	1	1	6	1	4	7	4	6
Supraoccipital	5	2	NA	1	1	4	1	1	4	1	1	6	1	7	8	NA	7
Exoccipital	6	3	3	1	1	4	1	1	5	1	1	5	1	4	6	4	8
Ectotympanic	6	5	NA	1	1	4	1	1	5	1	1	6	1	6	7	NA	5
Goniale	7	5	NA	1	1	4	1	1	5	1	1	6	1	6	NA	NA	4
Petrosal	11	7	4	1	2	8	2	2	8	3	3	6	1	8	11	6	9
Data References
[1] D. Koyabu, I. Werneburg, N. Morimoto, C. P. E. Zollikofer, A. M. Forasiepi, H. Endo, J. Kimura, S. D. Ohdachi, N. Truong Son, M. R. Sánchez-Villagra, Mammalian skull heterochrony reveals modular evolution and a link between cranial development and brain size. Nat. Commun. 5, 3625 (2014).
[2] J. S. Boyd, Radiographic Appearance of the Centres of Ossification of the Limb Bones in the Feline Foetus. Br. Vet. J. 124, 365–370 (1968).
[3] J. S. Boyd, Studies on the Appearance of the Centres of Ossification of the Axial Skeleton in the Feline Foetus. Anat. Histol. Embryol. J. Vet. Med. Ser. C. 5, 193–205 (1976).
[4] H. E. Evans, A. de Lahunta, Eds., Miller’s anatomy of the dog (Elsevier, St. Louis, MO, ed. 4, 2013).

## Sheet: S4 Postcranial Matrix
Species	Cryptotis parva	Talpa europaea	Viverricula indica	Herpestes javanicus	Felis catus	Panthera leo	Urocyon cinereoargenteus	Canis familiaris	Eumetopias jubatus	Ursus arctos	Bos taurus	Sus scrofa	Rousettus amplexicaudatus	Myotis lucifugus
Source	Hautier et al. [1] and references therein	Hautier et al. [1] and references therein	This study	This study	Boyd [2]; Boyd [3]	This study	This study	Evans & de Lahunta [4] and references therein	This study	This study	Hautier et al. [1] and references therein	Hautier et al. [1] and references therein	Hautier et al. [1] and references therein	Hautier et al. [1] and references therein
Clavicle	1	1	1	1	1	1	1	1	NA	NA	1	NA	1	1
Humerus	3	3	1	1	2	1	1	2	1	1	2	1	1	2
Ribs	2	1	1	1	3	1	1	2	1	1	4	3	1	3
Femur	3	3	1	1	2	1	1	2	1	1	2	1	1	2
Radius	3	2	1	1	2	1	1	2	1	1	3	1	1	2
Ulna	3	2	1	1	2	1	1	2	1	1	3	1	1	2
Scapula	3	2	1	1	2	1	1	3	1	1	3	2	1	3
Cervical vertebrae	3	2	1	1	4	1	1	4	1	1	5	4	3	3
Thoracic vertebrae	3	2	1	1	4	1	1	5	1	1	5	4	5	3
Tibia	3	2	1	1	2	1	1	2	1	1	3	1	2	2
Fibula	3	2	1	1	2	1	1	2	1	1	3	2	2	2
Lumbar vertebrae	4	4	1	1	4	1	1	5	1	1	4	4	5	3
Sacral vertebrae	4	6	1	1	5	1	1	6	2	1	4	4	7	6
Caudal vertebrae	5	7	1	1	5	1	1	8	3	1	6	6	7	6
Ilium	4	5	1	1	4	1	1	4	1	1	5	2	5	3
Manual phalanges	4	8	1	1	4	1	1	6	4	1	5	5	6	5
Pedal phalanges	6	8	1	1	4	1	1	6	4	1	5	7	6	3
Ischium	4	8	1	1	5	1	2	9	3	1	5	8	7	5
Pubis	6	8	1	3	8	2	3	10	4	1	9	11	6	5
Metacarpals	6	8	1	1	4	1	1	4	3	1	5	5	4	3
Metatarsals	7	8	1	1	4	1	1	5	3	1	5	7	7	4
Tarsals	7	8	1	2	7	2	3	10	5	2	8	9	8	6
Carpals	7	9	2	3	9	2	3	11	5	3	10	12	10	7
Sternum	4	6	1	1	6	2	1	7	3	1	7	10	9	3
Data References
[1] L. Hautier, N. C. Bennett, H. Viljoen, L. Howard, M. C. Milinkovitch, A. C. Tzika, A. Goswami, R. J. Asher, PATTERNS OF OSSIFICATION IN SOUTHERN VERSUS NORTHERN PLACENTAL MAMMALS. Evolution (N. Y). 67, 1994–2010 (2013).
[2] J. S. Boyd, Radiographic Appearance of the Centres of Ossification of the Limb Bones in the Feline Foetus. Br. Vet. J. 124, 365–370 (1968).
[3] J. S. Boyd, Studies on the Appearance of the Centres of Ossification of the Axial Skeleton in the Feline Foetus. Anat. Histol. Embryol. J. Vet. Med. Ser. C. 5, 193–205 (1976).
[4] H. E. Evans, A. de Lahunta, Eds., Miller’s anatomy of the dog (Elsevier, St. Louis, MO, ed. 4, 2013).
